# Supplementary material for: Effect of adiposity on tissue-specific adiponectin secretion
Source: PLoS One. 2018 Jun 20;13(6):e0198889. doi: 10.1371/journal.pone.0198889 (PMC6010237; doi:10.1371/journal.pone.0198889)
Supplement: S1 Appendix — (XLSX) [file pone.0198889.s001.xlsx]

## Sheet: sheet 1
Sub ID	gender	race	age	surg	dm	chol	htn	cad	bmi	wc	hc	whr	avg_tc	ffm	bf	fatmass	leanmass	ffmt	viscfat	adpn	satadpn	vatadpn	hmwadpn	crp	ffa	il6	tnfa	leptin	il_10
1	F	C	68.0808	VERTIAL BAND GASTRECTOMY RE LAPAROSCOPIC REVISION TO ROUX EN Y GASTRIC BYPASSVISION TO ROUX EN Y GASTRIC BYPASS	1	1	1	1	37.2023	113.233	124.8	0.907318	56.1667		38.9812	41723	42103	44337	26.6	4.59	27.8	7.81	3.5	2.5	0.78	2.45455	16.9	27.06	4.3
2	F	C	37.1808	SLEEVE GASTRECTOMY	0	0	0	0	79.2369		182.8		73.1667		47.6024	105611	72151	75458	37.1	1.78	21.5		1.39	15.8	0.95	6.92424	1	62.06	5.2
3	M	C	25.1503	LAPAROSCOPIC INSERTION OF MAGNETIC SPHINCTER AUGMENTATION DEVICE (LINX)	0	0	0	0	27.2889	94.1	106.333	0.884953	57.2333	68.8	22.3694	26274	60452	63473	27.7	2.43	8.93975	3.57194	1.29	1.1	0.29	3.13636	9.2	3.84	5
4	M	C	67.4592	OPEN INCISIONAL HERNIA REPAIR WITH MESH	0	1	0	0	29.4716	116.567	110.6	1.05395	51.4667	63.4		33643	59767	62958	35.6		24.6629	2.7763
5	F	C	62.2353	OPEN RECURRENT INCISIONAL HERNIA REPAIR WITH MESH					39.8998	139.1	137.1	1.01459	55.2		35.528	26274	60452	63473	27.7	9.89	20.9	23.9	7	4.3	0.82	1.77273	23	11.53	24.5
6	M	C	40.0282	PARAESOPHAGEAL HERNIA REPAIR, TOUPET FUNDOPLICATION	0	0	0	0	27.7637	103.167	106.3	0.970524	57.5333	73.6	24.6366	33342	63207	66709	44.1	2	5.86	0.82	0.85	5.9	0.51	0.787879	1	5.26	0.05
7	F	Hisp	57.685	LAPAROSCOPIC GASTRIC BYPASS	1	1	1	0	44.9903	130.167	142.667	0.912383	66.0333		45.5647	61842	50427	52584	54	6.83	8.85978	3.21152	4.3	15.1	0.24	13.8182	1	40.23	11.2
8	F	C	51.8368	LAPAROSCOPIC SLEEVE GASTRECTOMY	1	1	1	0	62.1405	141.433	163.933	0.862749	74.6667		44.5335	81625	67617	69974			9.71157	2.60335
9	F	C	63.7548	LEFT FLANK HERNIA REPAIR WITH MESHT	1	1	1	0	36.2622	123.333	127.667	0.966057	56.7667		37.4297	42341	51609	54590	31.5	2.45	1.00503		0.75	2.2	0.35	2.07576	18.1	17.84	0.0666667
10	F	C	39.549	LAPAROSCOPIC LEFT INGUINAL HERNIA REPAIR WITH MESH	0	0	0	0	20.71	83.33	92.23	0.9	47.6	43.1	29.3					9.26	4.59446			1.2	0.47			25.24
11	F	C	28.9616	LAPAROSCOPIC SLEEVE GASTRECTOMY	0	0	0	0	48.18	103.17	140.77	0.73	81.17	52.8	44.5	62647	49080	51623	36	16.49	33.2919	36.0996	40	17.7	0.73	1.3	5.3	89.76	9.5
12	F	Other	33.6761	Left ovarian cystectomy	0	0	0	0	18.8344	69.7	83.7333	0.832404	45.5		25.2	13666	29275	31222	7.9	14.75		59.9229	26	2.5	0.6	1.3	5.5	5.76	4.3
13	F	C	36.6769	LAPAROSCOPIC CHIOLECYSTECTOMY	0	0	1	0	33.65	121.4	113.03	1.074	53.8	59.1	37.6	46715	55735	59035	28.4		12.7814	2.03252	40		0.69
14	F	C	55.9656	Laproscopic FUNDOPLICATION, REPAIR PARAESOPHAGELA HERNIA, HELLER MYOTOMY	0	0	0	0	25.17	93.63	100.27	0.93	51.4	39.6	35.9	27400	36012	38052	23.7	14.39		6.53153	40	1.7	0.43	3	6.1	19	1.9
15	F	C	68.1903	OPEN INCISIONAL HERNIA REPAIR WITH MESH	0	1	1	0	34.63	116.87	120.37	0.97	54.8							5.96	25.7107	20.7989	37	4.8	1	5.9	2.1	65.65
16	M	C	73.1021	OPEN INCISIONAL HERNIA REPAIR WITH MESH	0	0	0	0	24.7372		97.8		44.9			12180	45964	48258	13.4	20.24	28.5714	47.3958	17.8	5.3	0.32	5	3.4	2.51	3.9
17	M	C	73.5455	LAPAROSCOPIC INCISIONAL HERNIA REPAIR WITH MESH	0	1	1	0	29.6194	104.467			48.2		20.5154	31298	48448	51670	51.1	5.95	8.55413	5.82826	26	1.9	0.47	2.8	3.7	37.94	1.5
18	F	C	59.7383	LAPAROSCOPIC ESOPHAGEAL DISCONNECT WITH ROUX EN Y	1	0	0	0	57.98	168.67	170.73	0.98793	70.67	59.2	47.8	77799	63609	65893	49.6	4.33		12.9953	14	16.4	0.47	9.95	6.6	79.5	5.8
19	M	C	52.3324	ROBOTIC ASSIST HELLER MYOTOMY, POSSIBLE FUNDOPLICATION	0	0	1	0	41.5	124.87	125.93	0.99	62.4	79.2	30.17	50450	73852	77388	44.8	9.32		4.9505	3.4	7	0.18	7.9	6.9	26.92	8.7
20	F	C	52.2995	OPEN INCISIONAL HERNIA REPAIR WITH ABSORBABLE SYNTHETIC	1	1	0	0	44.5027	126.933	133.633	0.949863	59.9333	78.2	43.3343	50915	57213	59745	39.1	1.52	26.2617	14.7088	5.7	5.4	0.6	2.8	6.8	30.24	7.1
21	M	C	49.3946	LAPAROSCOPIC vs OPEN RECURRENT INCISIONAL HERNIA REPAIR	0	0	0	0	38.7899	119.8	63.9667	1.87285	63.9667	82.5	23.4916	41302	79752	83984	50.6	5.73		10.6568	9.7	0.6	0.32	1.3	1	19.79	1
22	F	C	61.4141	LAPAROSCOPIC VENTRAL HERNIA REPAIR WITH MESH	0	1	0	0	32.47	105.17	105.53	1	52.6	37.6	33.6	32680	36719	38431	43.2	7.81	3.17329	25	15.6	10	0.21	2.6	1	30.72	2.3
23	F	C	60.9403	LAPAROSCOPIC GASTRIC BYPASS	0	1	1	0	47.36	129.27	151.8	0.85	70.7	62.7	44	67809	42275	44142	61.1	14.96		2.36824	40	3.3	1.08	5.2		176.4
24	M	C	61.0279	OPEN INCISIONAL HERNIA REPAIR WITH MESH	0	1	0	0	34.65	110.03	113.23	0.97	61.73	74.4	26.76	44634	65899	68888	48.9	13.24	27.5383		40	3.9	0.79	4.1	10.7	15.02	2.8
25	F	AA	61.3703	OPEN INCISIONAL HERNIA REPAIR WITH MESH	1	1	1	0	41.47	117.5	122.33	0.96	67.47	50.3	44.2	54963	56142	58766	38.2	7.08	52.7233	3.9039	15.6	1.7	1.22	2.9	10.9	87.73	3.7
26	M	C	40.8441	LAPAROSCOPIC GASTRIC BYPASS	1	1	1	0	47.4	137.4	139.57	0.98	72.2	83.5	38.28	62014	79311	83464	48.2	4.09	9.53717		2.16	3.4	1	2.6	12.8	26.23	5.8
27	M	C	53.0771	LAPAROSCOPIC GASTRIC BYPASS, LIVER BIOPSY	1	1	1	0	46.95	145.7	147.77	0.99	70.07	83.9	43.89	68142	74968	78773	55.2	4.52	47.3363	22.8423	6.1	4.8	0.27	4.2	11.6	39.1	50.6
28	F	C	68.9762	LAPAROSCOPIC SLEEVE GASTRECTOMY	1	1	1	0	43.91	129.93	141.77	0.92	69.9	45.6	48.5	52199	50218	52796	46.4	8.68	19.7395	7.44681	9.7	8.1	0.58	2.15	21.4	87.64	3.7
29	F	C	42.9412	LAPAROSCOPIC GASTRIC BYPASS	1	0	1	0	50.74	157.8	155.03	1.02	66.2	65.5	42.4	88019	71145	74244		3.07		12.0066	7.2	34.6	0.62	7.2	8.4	83.49
30	F	C	47.8394	LAPAROSCOPIC REMOVAL OF GASTRIC BAND, CONVERSION TO GASTRIC BYPASS	0	1	0	0	46.6762	136.767	143.833	0.950869	63.0667	55.9	47.0321	64100	58413	60969		4.77	32.0146	1.41467	5.4	7.9	0.53	11	11.6	66.18	7.3
31	F	C	65.5864	OPEN RECURRENT INCISIONAL HERNIA REPAIR WITH MESH	0	1	1	0	44.1116	119.167	140.367	0.849	72.8	49.4	46.1815	60145	52161	54397	48.3	8.97	41.4634	26.5141	19.2	4	0.75	2.4	8.9	95.77	3
32	F	C	64.275	LAPAROSCOPIC INCISIONAL HERNIA REPAIR WITH MESH	1	1	1	1	40.2282		131.067		67.1667	54.6	43.9101	52877	56260	58497	39.8	5.4	1.80505	0.997151	21.6	3.3	0.75	4.3	11.4	73.14	5
33	M	C	61.058	OPEN UMBILICAL HERNIA REPAIR WITH POSSIBLE MESH	1	1	0	0	36.38	120.83	123.63	0.98	67.17	80.1	33.58	41771	74101	77826	49.8	3.37	2.95858	39.7883	4.5	0.7	0.67	1.6	14.6	9.13	4.1
34	F	C	38.0679	LAPAROSCOPIC SLEEVE GASTRECTOMY, LIVER BIOPSY	0	0	0	0	49.3621	136.1	173.167	0.785948	63.5333	54.2	46.8261	80420	49019	51683		5.94		8.00124	19.2	2.4	0.86	2.8	11.9	140.54	2.6
35	F	C	50.3774	OPEN ABDOMINAL WALL RECONSTRUCTION AND COMPONENT SEPARATION	0	0	0	0	42.2932	108.533	131.133	0.827656	68.5	42.7	43.5455	46642	44887	47139	31.8	6.07	1.29366	32.7038	22.4	16.4	0.75	10.4	10	77.6	2.6
36	F	C	67.4044	OPEN RECURRENT VENTRAL HERNIA REPAIR WITH MESH	1	1	1	1	46.6224	130.667	143.033	0.91354	70.6		46.037	64315	52669	55501	43.7	3.05	1.85185	1.84788	15.2		0.37	3.8	13.2	75.91	32.3
37	M	C	59.7986	OPEN RECURRENT INCISIONAL HERNIA REPAIR WITH MESH	0	1	0	1	47.71		154.97		69.1	66.2	38.71	69464	73245	76981		6.63	19.5255	20.124	0.312	17	0.62	4.5	11.4	31.79	6.5
38	M	C	43.0043	LAPAROSCOPIC GASTRIC BYPASS	1	1	1	0	47.6	133.57	136.27	0.98	67.6		38.64	54553	82937	86207	37.8	1.73	1.16279	3.06748	0.626	3.4	0.16	1.7	13.4	33.6	9.1
39	F	C	69.4826	OPEN INCISIONAL HERNIA REPAIR WITH MESH	0	0	1	0	38.4861	123.333	128.8	0.958	63.3333	42.2	46.0316	49143	41351	43092	42.1	9.72	27.7123	33.8906	7.4	6	1.22	6.25	11.1	63.2	0.05
40	F	C	52.0367	LAPAROSCOPIC SLEEVE GASTRECTOMY, POSSIBLE OPEN	0	0	0	0	36.2776	118.733	114.133	1.0403	65.5		46.8393	45993	60558	63872	34.8	6.56	6.97722	3.61272	4.6	3.4	0.38	1.3	4.5	44.19	6.7
41	F	C	38.4291	LAPAROSCOPIC SLEEVE GASTRECTOMY	0	0	1	0	42.7759	123.633	149.6	0.826426	73.9	54.3	44.8433	67971	47799	50457	49.7	10.25	1.13135	2.26603	7	2.8	0.83	2.1	1	79.11
42	F	C	73.1514	OPEN RECURRENT INCISIONAL HERNIA REPAIR WITH MESH, POSSIBLE BOWEL RESECTION	1	1	1	0	33.538	114.167	119.3	0.956971	51.3667		40.4894	37369	47201	49622	42.3	2.69	9.76388	32.5	3	1.5	0.28	2	9.9	43.61	1.7
43	F	C	53.3645	LAPAROSCOPIC GASTRIC BYPASS	1	1	1	0	46.0431	126.667	128.9	0.982674	67.9		44.2513	59170	55480	58286	46.9	9.4	1.60772	18.1395	9	7.3	0.41	5.4	2.1	33.11	0.05
44	F	C	35.7487	LAPAROSCOPY OPERATIVE removal of ovarian cyst	0	0	0	0	39.2134	115.933	138.833	0.835054	66.3333	55.41	38.0842	54797	52244	55186	35.5	8.68		4.16667	11	16.7	1	3.5	3.2	45.42	0.05
45	F	C	34.5661	LAPAROSCOPIC GASTRIC BYPASS	1	1	1	0	60.2993	171.733	157.833	1.08807	63.2333	65.9	48.6176	92776	70262	73073		2.96	16.9591	1.49701	1.8	18.8	0.79	4.3	6.4	82.26	5.2
46	M	C	66.5696	LAPAROSCOPIC SLEEVE GASTRECTOMY	1	0	1	0	45.6394	153.967	158.1	0.973856	71.7333		43.1058	89268	81654	86417		11.8	1.64474	10.2041	10.4	5.8	0.18	2	2.2	57.42	2.6
47	F	C	43.0563	LAPAROSCOPIC GASTRIC BYPASS	1	1	1	0	49.8606	140.567	137.167	1.02479	77.7333	57.5	47.5016	70706	58754	61283	41.8	4.18	10.2601	10.1887	2.64	16.6	0.38	3.8	1.9	38.59	5.8
48	M	AA	41.5287	LAPAROSCOPIC SLEEVE GASTRECTOMY	0	0	0	0	54.3614	159.8	152.1	1.05062	85.6333	87.5	39.5342	88661	84067	87991		8.68	54.366	18.0233	4.9	6.7	0.5	8.1	3.4	28.79	7.8
49	M	AA	54.7171	REPAIR HERNIA VENTRAL WITH MESH	0	0	1	0	33.862	115.433	111.7	1.03342	60.3333	65.7	32.1222	31821	62459	65702	44.2	2.75	26.8868	23.2877	4.04	15	0.38	1.6	1	18.37	0.05
50	F	C	50.6048	OPEN RECURRENT INCISIONAL HERNIA REPAIR WITH MESH	0	0	0	0	32.4501	115.367	115.767	0.996545	59.8		35.9928	38421	47536	50066	31.6	5.69	7.27	13.26	4.7	3.4	0.27			26.48
51	F	C	53.611	INCISIONAL HERNIA REPAIR WITH MESH	1	1	1	0	48.4315	140.8	146.4	0.961749	78.6		46.4763	78317	73939	77126		2.1	3.4	4.17	1.25	6.5	0.26	3.43939	22.1	19.31	9.2
52	F	C	57.8027	VENTRAL HERNIA REPAIR WITH MESH	0	0	1	0	25.6348	92.3333	105.167	0.877971	58.1333		30.7036	29612	43929	46783	38.8	8.77	42.61	24.44	7.8	0.6	0.58	1.77273	1	10.14	7.6
53	F	AA	41.1809	LAPAROSCOPIC SLEEVE GASTRECTOMY CONVERSION TO GASTRIC BYPASS	1	0	0	0	47.9809	106.667	163.233	0.653461	82.3333		42.9766	63601	55040	57801		8.58	10.9	30.67	4.5	6.9	0.86	17.0758	1.6	25.42	0.05
54	M	C	32.3099	LAPAROSCOPIC HELLER MYOTOMY (N/A )	0	0	0	0	31.3297	107.1	125.6	0.852707	65.5667	79.6	35.8512	43292	69284	72627	30	2.54	4.87	21.25	1.2	3.2	0.91	1.92424	5.2	10.37	0.05
55	0	0	66.0547	FUNDOPLICATION NISSEN ABDOMINAL LAPAROSCOPIC	0	1	1	0	39.7915	112.267	124.867	0.899092	64.4333		45.2217	50815	47799	50164	36.3	6.84	3.34	2.36	7	4	0.93	3.36364	3.8	20.76	9.2
